# Supplementary material for: Reducing Test Anxiety: A Randomized Controlled Pilot Study of Evening Bright Light Exposure in University Students
Source: Depress Anxiety. 2025 Aug 26;2025:1422406. doi: 10.1155/da/1422406 (PMC12404836; doi:10.1155/da/1422406)
Supplement: Supporting Information 1 — Spectrum_CL: Spectral measurement data for each workplace during the CL condition. [file 1422406.f1.csv]

Wavelength	WP1_CL	WP2_CL	WP4_CL	WP5_CL
380	0.000000	0.000000	0.000000	0.000000
385	0.000000	0.000000	0.000000	0.000000
390	0.000000	0.000000	0.000027	0.000000
395	0.000000	0.000000	0.002843	0.000000
400	0.000000	0.000000	0.014393	0.000000
405	0.000000	0.001840	0.047039	0.003681
410	0.000000	0.016856	0.077293	0.011858
415	0.000000	0.047128	0.120108	0.017328
420	0.013466	0.066565	0.165151	0.033493
425	0.053491	0.103496	0.204072	0.082592
430	0.119118	0.158863	0.277528	0.149336
435	0.246323	0.276313	0.409700	0.290698
440	0.474563	0.472034	0.603304	0.518792
445	0.779626	0.707821	0.851063	0.826060
450	1.001587	0.931318	1.065701	1.042479
455	0.988245	1.021091	1.111061	1.018173
460	0.753845	0.871911	0.951371	0.786363
465	0.520694	0.659252	0.770773	0.563756
470	0.409035	0.539238	0.673743	0.449033
475	0.346128	0.489413	0.626731	0.391497
480	0.312653	0.460260	0.608376	0.347221
485	0.293152	0.431057	0.583780	0.338459
490	0.295413	0.430368	0.592288	0.342691
495	0.327870	0.447252	0.624003	0.375165
500	0.398604	0.512869	0.687968	0.445046
505	0.520101	0.625281	0.778941	0.572211
510	0.720801	0.784468	0.920542	0.767206
515	0.974495	0.992207	1.097193	1.011175
520	1.214918	1.179610	1.269647	1.239969
525	1.419494	1.358428	1.445538	1.437427
530	1.566013	1.464929	1.550727	1.577524
535	1.606909	1.500807	1.587353	1.630364
540	1.566580	1.474119	1.563191	1.594403
545	1.474701	1.407398	1.507768	1.494130
550	1.337119	1.311532	1.409910	1.360681
555	1.182970	1.175316	1.298189	1.204247
560	1.017873	1.059295	1.193372	1.054505
565	0.892892	0.949335	1.106547	0.911090
570	0.788734	0.879878	1.038988	0.805365
575	0.703587	0.821004	0.987998	0.719887
580	0.658687	0.802890	0.957951	0.679095
585	0.672850	0.824147	0.985092	0.688375
590	0.736728	0.876123	1.043107	0.744143
595	0.849657	0.981823	1.144150	0.857416
600	1.042016	1.153081	1.306857	1.044276
605	1.503219	1.543221	1.690722	1.495411
610	2.390288	2.308871	2.392900	2.361136
615	2.649710	2.543050	2.626514	2.609620
620	2.314423	2.229254	2.330795	2.264336
625	3.125087	2.792863	2.883329	3.030202
630	5.265333	4.489764	4.491199	5.048405
635	5.084373	4.410992	4.401867	4.890218
640	2.651795	2.475173	2.563026	2.592362
645	1.566733	1.540055	1.672731	1.531539
650	1.310937	1.311276	1.451194	1.277679
655	0.897763	0.977322	1.147460	0.892922
660	0.642009	0.758616	0.944501	0.646383
665	0.512491	0.653557	0.869654	0.534114
670	0.476666	0.618244	0.839241	0.503147
675	0.415292	0.565492	0.797155	0.451197
680	0.354958	0.521430	0.743419	0.395337
685	0.310934	0.459172	0.683660	0.347491
690	0.282512	0.416429	0.642339	0.314292
695	0.242557	0.395009	0.640678	0.299018
700	0.214357	0.373988	0.613808	0.277976
705	0.198386	0.350971	0.598587	0.257657
710	0.159375	0.332216	0.583188	0.232192
715	0.160435	0.296930	0.541649	0.216285
720	0.145074	0.294442	0.513489	0.198204
725	0.128212	0.269541	0.499585	0.180304
730	0.119480	0.259571	0.493446	0.172504
735	0.104451	0.250060	0.502148	0.178763
740	0.124266	0.238414	0.517844	0.175402
745	0.093793	0.237446	0.495125	0.161050
750	0.078711	0.214259	0.491445	0.123418
755	0.074278	0.195583	0.420450	0.124768
760	0.052449	0.157018	0.368075	0.100751
765	0.056631	0.152331	0.360371	0.092874
770	0.060224	0.169474	0.417321	0.105690
775	0.071285	0.191393	0.415487	0.127144
780	0.032077	0.168399	0.428679	0.090072
