# Supplementary material for: Reducing Test Anxiety: A Randomized Controlled Pilot Study of Evening Bright Light Exposure in University Students
Source: Depress Anxiety. 2025 Aug 26;2025:1422406. doi: 10.1155/da/1422406 (PMC12404836; doi:10.1155/da/1422406)
Supplement: Supporting Information 2 — Spectrum_BL: Spectral measurement data for each workplace during the BL condition. [file 1422406.f2.csv]

Wavelength	WP1_BL	WP2_BL	WP4_BL	WP5_BL
380	0.16191	0.19090	0.21673	0.18175
385	0.23458	0.20927	0.17168	0.22824
390	0.16910	0.15308	0.20739	0.15714
395	0.23797	0.24564	0.25088	0.22284
400	0.24456	0.21948	0.26610	0.21330
405	0.25481	0.34480	0.32288	0.30772
410	0.43269	0.39167	0.47508	0.33293
415	0.60383	0.67733	0.72681	0.63335
420	1.25592	1.27141	1.38556	1.26465
425	2.50835	2.58077	2.64078	2.45116
430	4.90726	4.88638	4.89109	4.80945
435	8.73962	8.69541	8.65514	8.65729
440	14.67408	14.51243	14.45761	14.59187
445	21.39766	21.26383	21.62571	21.75405
450	25.30654	25.77290	26.57670	26.50326
455	23.95477	25.49273	26.09920	25.65619
460	19.22523	21.30568	21.57581	20.88053
465	14.87266	16.59797	16.78639	16.01465
470	11.89137	13.17148	13.42857	12.72022
475	10.16448	11.11411	11.38069	10.70698
480	9.51078	10.21114	10.48103	9.74970
485	9.70858	10.25940	10.50848	9.80850
490	10.53706	10.87958	11.12524	10.37235
495	11.57804	11.90563	12.16100	11.39025
500	12.85809	13.09701	13.33897	12.61028
505	14.25454	14.55170	14.70585	14.03675
510	15.65627	16.06396	16.16488	15.62334
515	17.12600	17.61147	17.53853	17.24658
520	18.37281	18.98288	18.84461	18.69787
525	19.47819	20.23866	19.99036	19.97929
530	20.35867	21.14405	20.83973	20.94631
535	20.89132	21.69132	21.39000	21.47981
540	21.15177	21.91910	21.67554	21.68673
545	21.26909	21.94686	21.69910	21.65976
550	21.22967	21.76755	21.65171	21.48384
555	21.03863	21.50815	21.42813	21.09449
560	20.87047	21.18225	21.22705	20.72282
565	20.78177	21.04223	21.16538	20.48767
570	20.83145	20.95257	21.21294	20.34017
575	20.96296	21.02566	21.33927	20.29147
580	21.18991	21.19685	21.58614	20.44172
585	21.62572	21.63301	22.05272	20.80124
590	22.20600	22.19046	22.61448	21.36486
595	22.94702	22.90442	23.33847	22.08797
600	23.62325	23.68102	24.13118	22.81015
605	24.73331	24.91559	25.31491	24.14091
610	26.36915	26.93903	27.14380	26.23776
615	27.01593	27.74032	27.87278	27.05066
620	26.52298	27.04369	27.26139	26.29104
625	27.43895	27.96134	28.10248	27.48602
630	30.08778	31.25927	31.04541	31.14981
635	29.43487	30.72988	30.48137	30.53176
640	25.38388	25.90277	26.04813	25.36391
645	22.91772	22.99542	23.33534	22.35101
650	21.51036	21.52367	21.89148	20.90007
655	19.81747	19.72916	20.15974	19.06629
660	18.26508	18.14191	18.58366	17.39688
665	16.88493	16.75071	17.24389	16.08927
670	15.57804	15.47118	15.95001	14.78937
675	14.24931	14.14676	14.66325	13.51821
680	13.01201	12.91784	13.42601	12.26440
685	11.79470	11.74558	12.18170	11.07256
690	10.65670	10.61016	11.10009	9.98980
695	9.57599	9.56159	10.07131	8.95942
700	8.61344	8.62249	9.05913	7.99192
705	7.63580	7.73812	8.15020	7.14880
710	6.79725	6.82240	7.28002	6.31098
715	6.02199	6.04570	6.52838	5.58976
720	5.36194	5.39215	5.76262	4.96293
725	4.71942	4.78727	5.12581	4.32296
730	4.14819	4.21094	4.56524	3.82209
735	3.62338	3.77221	4.07455	3.39824
740	3.23022	3.20074	3.68172	2.94157
745	2.79399	2.86443	3.26584	2.51976
750	2.42478	2.51777	2.78272	2.18813
755	2.10825	2.23978	2.50451	1.95255
760	1.87984	1.92551	2.17291	1.63988
765	1.59809	1.56709	1.97122	1.45534
770	1.39597	1.45246	1.87822	1.43129
775	1.25831	1.33985	1.73461	1.28212
780	1.12102	1.22898	1.57711	1.02846
